# Supplementary material for: Prevalence, breed predispositions, and culture and sensitivity results of bacterial hepatobiliary infections in dogs in the United Kingdom
Source: J Vet Intern Med. 2026 Mar 2;40(2):aalag026. doi: 10.1093/jvimsj/aalag026 (PMC12952289; doi:10.1093/jvimsj/aalag026)
Supplement: aalag026_Supplemental_Files [file aalag026_supplemental_files.zip]

Archive with 2 entries (2 files):
- Supplemental_info_2_post_review_16.8_aalag026.docx
- Supplementary_info_1_post_review_16.8_aalag026.docx
